# Supplementary material for: Anxiety makes time pass quicker: neural correlates
Source: Soc Cogn Affect Neurosci. 2026 Feb 6;21(1):nsag006. doi: 10.1093/scan/nsag006 (PMC13089397; doi:10.1093/scan/nsag006)
Supplement: nsag006_Supplementary_Data [file nsag006_supplementary_data.zip]

Archive with 5 entries (5 files):
- Table S2.docx
- Supplementary material v2 submitted.docx
- Table S1.docx
- SFigure 2.jpg
- SFigure1.jpg
